# Supplementary material for: Pharmacokinetic Developability and Disposition Profiles of Bispecific Antibodies: A Case Study with Two Molecules
Source: Antibodies (Basel). 2021 Dec 28;11(1):2. doi: 10.3390/antib11010002 (PMC8788489; doi:10.3390/antib11010002)
Supplement: Supplementary file 1 [file antibodies-11-00002-s001.zip]

Archive with 1 entries (1 files):
- antibodies-1395795-supplementary.pdf
